# Supplementary material for: An efficient in vitro organogenesis protocol for the endangered relic tree species Bretschneidera sinensis and genetic fidelity assessment using DNA markers
Source: Front Plant Sci. 2024 Apr 10;15:1259925. doi: 10.3389/fpls.2024.1259925 (PMC11039884; doi:10.3389/fpls.2024.1259925)
Supplement: Supplementary file 1 [file Table_1.xlsx]

## Sheet: Sheet1
Supplementary Table 1. List of ISSR and RAPD primers, their sequence, number and approximate size of DNA bands produced by mother plant and in vitro regenerated plantlets
Primers	Primer sequence (5′–3′)	No. of monomorphic bands		Size of the bands (bp)
UBC811	(GA)8C		6	500~2000
UBC824	(TC)8G		8	500~2000
UBC844	(CT)8RC		7	250~3000
UBC853	(TC)8RT		4	750~2000
UBC854	(TC)8RG		7	750~3000
UBC874	(CCCT)4		6	1000~3000
UBC892	TAGATCTGATATCTGAATTCCC		6	750~3000
S25	TGCGCCCTTC		8	500~3000
S130	AGGGCCGTCT		11	500~2000
S144	GGAAGTCGCC		9	250~2000
S208	AACGGCGACA		13	200~3000
S226	ACGCCCAGGT		6	600~2000
R =(A，G)
